# Supplementary material for: Blocking the A2B adenosine receptor alleviates myocardial damage by inhibiting spleen-derived MDSC mobilisation after acute myocardial infarction
Source: Ann Med. 2022 Jun 8;54(1):1616–26. doi: 10.1080/07853890.2022.2084153 (PMC9186371; doi:10.1080/07853890.2022.2084153)
Supplement: Supplemental Material [file IANN_A_2084153_SM2883.zip]

Archive with 2 entries (2 files):
- Supplemental files/Supplementary Figures.docx
- Supplemental files/Supplementary Tables.docx
